# Supplementary material for: Evaluation of the Colonization of Plants from Five Quercus Taxa Native to Greece by Tuber aestivum (Ascomycota, Pezizales)
Source: Life (Basel). 2024 Jul 7;14(7):852. doi: 10.3390/life14070852 (PMC11277910; doi:10.3390/life14070852)
Supplement: Supplementary file 1 [file life-14-00852-s001.zip]

Archive with 1 entries (1 files):
- life-3039320-supplementary.pdf
